# Supplementary material for: Knowledge, Attitude, and Practice of Intranasal Corticosteroid in Allergic Rhinitis Patients: Development of a New Questionnaire
Source: Healthcare (Basel). 2021 Dec 22;10(1):8. doi: 10.3390/healthcare10010008 (PMC8775375; doi:10.3390/healthcare10010008)
Supplement: Supplementary file 1 [file healthcare-10-00008-s001.zip]

Archive with 1 entries (1 files):
- healthcare-1484861-supplementary.pdf
